# Supplementary material for: Automated differentiation of mixed populations of free-flying female mosquitoes under semi-field conditions
Source: Sci Rep. 2024 Feb 12;14:3494. doi: 10.1038/s41598-024-54233-3 (PMC10861447; doi:10.1038/s41598-024-54233-3)
Supplement: Supplementary file 2 — Supplementary Information 2. [file 41598_2024_54233_MOESM2_ESM.zip]

Archive with 4 entries (4 files):
- license.txt
- __MACOSX/._license.txt
- WingbeatAnalyzer_V245_CC.py
- __MACOSX/._WingbeatAnalyzer_V245_CC.py
